# Supplementary material for: Multi-Omics and Integrative Approach towards Understanding Salinity Tolerance in Rice: A Review
Source: Biology (Basel). 2022 Jul 7;11(7):1022. doi: 10.3390/biology11071022 (PMC9312129; doi:10.3390/biology11071022)
Supplement: Supplementary file 1 [file biology-11-01022-s001.zip]

Archive with 1 entries (1 files):
- biology-1786644-supplementary.pdf
